# Supplementary material for: Cytokinopathy with aberrant cytotoxic lymphocytes and pro-fibrotic myeloid response in SARS-CoV-2 mRNA vaccine-associated myocarditis
Source: Sci Immunol. Author manuscript; Available in PMC 2024 May 12. (PMC10468758; doi:10.1126/sciimmunol.adh3455)
Supplement: table S3 [file NIHMS1914947-supplement-table_S3.xlsx]

## Sheet: Table S3. CITE-seq panel
Table S3. CITE-seq panel. List of the 189 surface protein markers, corresponding genes, and associated sequences.
Surface_marker	Gene_1	Gene_2	Gene_3	ID	read	pattern	sequence	feature_type
CD80	CD80			0005 anti human CD80	R2	5PNNNNNNNNNN(BC)	ACGAATCAATCTGTG	Antibody Capture
CD274	CD274			0007 anti human CD274	R2	5PNNNNNNNNNN(BC)	GTTGTCCGACAATAC	Antibody Capture
CD273	PDCD1LG2			0008 anti human CD273	R2	5PNNNNNNNNNN(BC)	TCAACGCTTGGCTAG	Antibody Capture
CD275	ICOSLG			0009 anti human CD275	R2	5PNNNNNNNNNN(BC)	GTGCATTCAACAGTA	Antibody Capture
CD270	TNFRSF14			0020 anti human CD270	R2	5PNNNNNNNNNN(BC)	TGATAGAAACAGACC	Antibody Capture
CD252	TNFSF4			0021 anti human CD252	R2	5PNNNNNNNNNN(BC)	TTTAGTGATCCGACT	Antibody Capture
CD137L	TNFSF9			0022 anti human CD137L	R2	5PNNNNNNNNNN(BC)	ATTCGCCTTACGCAA	Antibody Capture
CD155	PVR			0023 anti human CD155	R2	5PNNNNNNNNNN(BC)	ATCACATCGTTGCCA	Antibody Capture
CD112	NECTIN2			0024 anti human CD112	R2	5PNNNNNNNNNN(BC)	AACCTTCCGTCTAAG	Antibody Capture
CD47	CD47			0026 anti human CD47	R2	5PNNNNNNNNNN(BC)	GCATTCTGTCACCTA	Antibody Capture
CD70	CD70			0027 anti human CD70	R2	5PNNNNNNNNNN(BC)	CGCGAACATAAGAAG	Antibody Capture
CD30	TNFRSF8			0028 anti human CD30	R2	5PNNNNNNNNNN(BC)	TCAGGGTGTGCTGTA	Antibody Capture
CD40	CD40			0031 anti human CD40	R2	5PNNNNNNNNNN(BC)	CTCAGATGGAGTATG	Antibody Capture
CD154	CD40LG			0032 anti human CD154	R2	5PNNNNNNNNNN(BC)	GCTAGATAGATGCAA	Antibody Capture
CD52	CD52			0033 anti human CD52	R2	5PNNNNNNNNNN(BC)	CTTTGTACGAGCAAA	Antibody Capture
CD3	CD3E			0034 anti human CD3	R2	5PNNNNNNNNNN(BC)	CTCATTGTAACTCCT	Antibody Capture
CD8	CD8A			0046 anti human CD8	R2	5PNNNNNNNNNN(BC)	GCGCAACTTGATGAT	Antibody Capture
CD56	NCAM1			0047 anti human CD56	R2	5PNNNNNNNNNN(BC)	TCCTTTCCTGATAGG	Antibody Capture
CD45	PTPRC			0048 anti human CD45	R2	5PNNNNNNNNNN(BC)	TCCCTTGCGATTTAC	Antibody Capture
CD19	CD19			0050 anti human CD19	R2	5PNNNNNNNNNN(BC)	CTGGGCAATTACTCG	Antibody Capture
CD33	CD33			0052 anti human CD33	R2	5PNNNNNNNNNN(BC)	TAACTCAGGGCCTAT	Antibody Capture
CD34	CD34			0054 anti human CD34	R2	5PNNNNNNNNNN(BC)	GCAGAAATCTCCCTT	Antibody Capture
CD138	SDC1	CD138		0055 anti human CD138	R2	5PNNNNNNNNNN(BC)	ACTCTTTCGTTTACG	Antibody Capture
CD269	TNFRSF17			0056 anti human CD269	R2	5PNNNNNNNNNN(BC)	CAGATGATCCACCAT	Antibody Capture
B2microglobulin	B2M			0057 anti human B2microglobulin	R2	5PNNNNNNNNNN(BC)	CAGCCCGATTAAGGT	Antibody Capture
HLAABC	na			0058 anti human HLAABC	R2	5PNNNNNNNNNN(BC)	TATGCGAGGCTTATC	Antibody Capture
CD90	THY1			0060 anti human CD90	R2	5PNNNNNNNNNN(BC)	GCATTGTACGATTCA	Antibody Capture
CD117	KIT			0061 anti human CD117	R2	5PNNNNNNNNNN(BC)	AGACTAATAGCTGAC	Antibody Capture
CD10	MME			0062 anti human CD10	R2	5PNNNNNNNNNN(BC)	CAGCCATTCATTAGG	Antibody Capture
CD45RA	na			0063 anti human CD45RA	R2	5PNNNNNNNNNN(BC)	TCAATCCTTCCGCTT	Antibody Capture
CD123	IL3RA			0064 anti human CD123	R2	5PNNNNNNNNNN(BC)	CTTCACTCTGTCAGG	Antibody Capture
CD7	CD7			0066 anti human CD7	R2	5PNNNNNNNNNN(BC)	TGGATTCCCGGACTT	Antibody Capture
CD49f	ITGA6			0070 anti humanmouse CD49f	R2	5PNNNNNNNNNN(BC)	TTCCGAGGATGATCT	Antibody Capture
CD194	CCR4			0071 anti human CD194	R2	5PNNNNNNNNNN(BC)	AGCTTACCTGCACGA	Antibody Capture
CD4	CD4			0072 anti human CD4	R2	5PNNNNNNNNNN(BC)	TGTTCCCGCTCAACT	Antibody Capture
CD8a	CD44			0080 anti human CD8a	R2	5PNNNNNNNNNN(BC)	GCTGCGCTTTCCATT	Antibody Capture
CD14	CD14			0081 anti human CD14	R2	5PNNNNNNNNNN(BC)	TCTCAGACCTCCGTA	Antibody Capture
CD16	FCGR3A			0083 anti human CD16	R2	5PNNNNNNNNNN(BC)	AAGTTCACTCTTTGC	Antibody Capture
CD25	IL2RA			0085 anti human CD25	R2	5PNNNNNNNNNN(BC)	TTTGTCCTGTACGCC	Antibody Capture
CD45RO	na			0087 anti human CD45RO	R2	5PNNNNNNNNNN(BC)	CTCCGAATCATGTTG	Antibody Capture
CD279	PDCD1			0088 anti human CD279	R2	5PNNNNNNNNNN(BC)	ACAGCGCCGTATTTA	Antibody Capture
TIGIT	TIGIT			0089 anti human TIGIT	R2	5PNNNNNNNNNN(BC)	TTGCTTACCGCCAGA	Antibody Capture
CD20	MS4A1			0100 anti human CD20	R2	5PNNNNNNNNNN(BC)	TTCTGGGTCCCTAGA	Antibody Capture
CD335	NCR1			0101 anti human CD335	R2	5PNNNNNNNNNN(BC)	ACAATTTGAACAGCG	Antibody Capture
CD294	PTGDR2			0102 anti human CD294	R2	5PNNNNNNNNNN(BC)	TGTTTACGAGAGCCC	Antibody Capture
CD326	EPCAM			0123 anti human CD326	R2	5PNNNNNNNNNN(BC)	TTCCGAGCAAGTATC	Antibody Capture
CD31	PECAM1			0124 anti human CD31	R2	5PNNNNNNNNNN(BC)	ACCTTTATGCCACGG	Antibody Capture
CD44	CD44			0125 anti human CD44	R2	5PNNNNNNNNNN(BC)	AATCCTTCCGAATGT	Antibody Capture
Podoplanin	PDPN			0127 anti Human Podoplanin	R2	5PNNNNNNNNNN(BC)	GGTTACTCGTTGTGT	Antibody Capture
CD140b	PDGFRB			0129 anti human CD140b	R2	5PNNNNNNNNNN(BC)	CAATGGTTCACTGCC	Antibody Capture
CD146	MCAM			0134 anti human CD146	R2	5PNNNNNNNNNN(BC)	CCTTGGATAACATCA	Antibody Capture
CD324	CDH1			0135 anti human CD324	R2	5PNNNNNNNNNN(BC)	ATCCTTCTCCCTTTC	Antibody Capture
IgM	IGHM			0136 anti human IgM	R2	5PNNNNNNNNNN(BC)	TAGCGAGCCCGTATA	Antibody Capture
CD5	CD5			0138 anti human CD5	R2	5PNNNNNNNNNN(BC)	CATTAACGGGATGCC	Antibody Capture
TCRgd	TRGC1	TRGC2	TRDC	0139 anti human TCRgd	R2	5PNNNNNNNNNN(BC)	CTTCCGATTCATTCA	Antibody Capture
CD195	CCR5			0141 anti human CD195	R2	5PNNNNNNNNNN(BC)	CCAAAGTAAGAGCCA	Antibody Capture
CD32	FCGR2A	FCGR2B		0142 anti human CD32	R2	5PNNNNNNNNNN(BC)	GCTTCCGAATTACCG	Antibody Capture
CD196	CCR6			0143 anti human CD196	R2	5PNNNNNNNNNN(BC)	GATCCCTTTGTCACT	Antibody Capture
CD185	CXCR5			0144 anti human CD185	R2	5PNNNNNNNNNN(BC)	AATTCAACCGTCGCC	Antibody Capture
CD103	ITGAE			0145 anti human CD103	R2	5PNNNNNNNNNN(BC)	GACCTCATTGTGAAT	Antibody Capture
CD69	CD69			0146 anti human CD69	R2	5PNNNNNNNNNN(BC)	GTCTCTTGGCTTAAA	Antibody Capture
CD62L	SELL			0147 anti human CD62L	R2	5PNNNNNNNNNN(BC)	GTCCCTGCAACTTGA	Antibody Capture
CD161	KLRB1			0149 anti human CD161	R2	5PNNNNNNNNNN(BC)	GTACGCAGTCCTTCT	Antibody Capture
CD152	CTLA4			0151 anti human CD152	R2	5PNNNNNNNNNN(BC)	ATGGTTCACGTAATC	Antibody Capture
CD223	LAG3			0152 anti human CD223	R2	5PNNNNNNNNNN(BC)	CATTTGTCTGCCGGT	Antibody Capture
KLRG1	KLRG1			0153 anti human KLRG1	R2	5PNNNNNNNNNN(BC)	CTTATTTCCTGCCCT	Antibody Capture
CD27	CD27			0154 anti human CD27	R2	5PNNNNNNNNNN(BC)	GCACTCCTGCATGTA	Antibody Capture
CD107a	LAMP1			0155 anti human CD107a	R2	5PNNNNNNNNNN(BC)	CAGCCCACTGCAATA	Antibody Capture
CD95	FAS			0156 anti human CD95	R2	5PNNNNNNNNNN(BC)	CCAGCTCATTAGAGC	Antibody Capture
CD134	TNFRSF4			0158 anti human CD134	R2	5PNNNNNNNNNN(BC)	AACCCACCGTTGTTA	Antibody Capture
HLADR	HLA-DRA			0159 anti human HLADR	R2	5PNNNNNNNNNN(BC)	AATAGCGAGCAAGTA	Antibody Capture
CD1c	CD1C			0160 anti human CD1c	R2	5PNNNNNNNNNN(BC)	GAGCTACTTCACTCG	Antibody Capture
CD11b	ITGAM			0161 anti human CD11b	R2	5PNNNNNNNNNN(BC)	GACAAGTGATCTGCA	Antibody Capture
CD64	FCGR1A			0162 anti human CD64	R2	5PNNNNNNNNNN(BC)	AAGTATGCCCTACGA	Antibody Capture
CD141	THBD			0163 anti human CD141	R2	5PNNNNNNNNNN(BC)	GGATAACCGCGCTTT	Antibody Capture
CD1d	CD1D			0164 anti human CD1d	R2	5PNNNNNNNNNN(BC)	TCGAGTCGCTTATCA	Antibody Capture
CD314	KLRK1			0165 anti human CD314	R2	5PNNNNNNNNNN(BC)	CGTGTTTGTTCCTCA	Antibody Capture
CD66b	CEACAM8			0166 anti human CD66b	R2	5PNNNNNNNNNN(BC)	AGCTGTAAGTTTCGG	Antibody Capture
CD35	CR1			0167 anti human CD35	R2	5PNNNNNNNNNN(BC)	ACTTCCGTCGATCTT	Antibody Capture
CD57	B3GAT1			0168 anti human CD57 R	R2	5PNNNNNNNNNN(BC)	AACTCCCTATGGAGG	Antibody Capture
CD366	HAVCR2			0169 anti human CD366	R2	5PNNNNNNNNNN(BC)	TGTCCTACCCAACTT	Antibody Capture
CD272	BTLA			0170 anti human CD272	R2	5PNNNNNNNNNN(BC)	GTTATTGGACTAAGG	Antibody Capture
CD278	ICOS			0171 anti humanmouserat CD278	R2	5PNNNNNNNNNN(BC)	CGCGCACCCATTAAA	Antibody Capture
CD58	CD58			0174 anti human CD58	R2	5PNNNNNNNNNN(BC)	GTTCCTATGGACGAC	Antibody Capture
CD96	CD96			0175 anti human CD96	R2	5PNNNNNNNNNN(BC)	TGGCCTATAAATGGT	Antibody Capture
CD39	ENTPD1			0176 anti human CD39	R2	5PNNNNNNNNNN(BC)	TTACCTGGTATCCGT	Antibody Capture
CD178	FASLG			0177 anti human CD178	R2	5PNNNNNNNNNN(BC)	CCGGTCCTCTGTATT	Antibody Capture
CX3CR1	CX3CR1			0179 anti human CX3CR1	R2	5PNNNNNNNNNN(BC)	AGTATCGTCTCTGGG	Antibody Capture
CD24	CD24			0180 anti human CD24	R2	5PNNNNNNNNNN(BC)	AGATTCCTTCGTGTT	Antibody Capture
CD21	CR2			0181 anti human CD21	R2	5PNNNNNNNNNN(BC)	AACCTAGTAGTTCGG	Antibody Capture
CD11a	ITGAL			0185 anti human CD11a	R2	5PNNNNNNNNNN(BC)	TATATCCTTGTGAGC	Antibody Capture
IgA	IGHA1			0186 anti human IgA	R2	5PNNNNNNNNNN(BC)	AAGATGTCCGAGCAA	Antibody Capture
CD79b	CD79B			0187 anti human CD79b	R2	5PNNNNNNNNNN(BC)	ATTCTTCAACCGAAG	Antibody Capture
CD66ace	CEACAM1			0188 anti human CD66ace	R2	5PNNNNNNNNNN(BC)	GGGACAGTTCGTTTC	Antibody Capture
CD244	CD244			0189 anti human CD244	R2	5PNNNNNNNNNN(BC)	TCGCTTGGATGGTAG	Antibody Capture
CD235ab	GYPA			0196 anti human CD235ab	R2	5PNNNNNNNNNN(BC)	GCTCCTTTACACGTA	Antibody Capture
CD206	MRC1			0205 anti human CD206	R2	5PNNNNNNNNNN(BC)	TCAGAACGTCTAACT	Antibody Capture
CD169	SIGLEC1			0206 anti human CD169	R2	5PNNNNNNNNNN(BC)	TACTCAGCGTGTTTG	Antibody Capture
CD370	CLEC9A			0207 anti human CD370	R2	5PNNNNNNNNNN(BC)	CTGCATTTCAGTAAG	Antibody Capture
XCR1	XCR1			0208 anti human XCR1	R2	5PNNNNNNNNNN(BC)	AAGACGCATGTCAAC	Antibody Capture
Integrin b7	ITGB7			0214 anti humanmouse Integrin b7	R2	5PNNNNNNNNNN(BC)	TCCTTGGATGTACCG	Antibody Capture
CD268	TNFRSF13C			0215 anti human CD268	R2	5PNNNNNNNNNN(BC)	CGAAGTCGATCCGTA	Antibody Capture
CD54	ICAM1			0217 anti human CD54	R2	5PNNNNNNNNNN(BC)	CTGATAGACTTGAGT	Antibody Capture
CD62P	SELP			0218 anti human CD62P	R2	5PNNNNNNNNNN(BC)	CCTTCCGTATCCCTT	Antibody Capture
TCRab	TRAC	TRBC1	TRBC2	0224 anti human TCRab	R2	5PNNNNNNNNNN(BC)	CGTAACGTAGAGCGA	Antibody Capture
CD106	VCAM1			0245 anti human CD106	R2	5PNNNNNNNNNN(BC)	TCACAGTTCCTTGGA	Antibody Capture
CD122	IL2RB			0246 anti human CD122	R2	5PNNNNNNNNNN(BC)	TCATTTCCTCCGATT	Antibody Capture
CD267	TNFRSF13B			0247 anti human CD267	R2	5PNNNNNNNNNN(BC)	AGTGATGGAGCGAAC	Antibody Capture
FceRIa	FCER1A			0352 anti human FcεRIα	R2	5PNNNNNNNNNN(BC)	CTCGTTTCCGTATCG	Antibody Capture
CD41	ITGA2B			0353 anti human CD41	R2	5PNNNNNNNNNN(BC)	ACGTTGTGGCCTTGT	Antibody Capture
CD137	TNFRSF9			0355 anti human CD137	R2	5PNNNNNNNNNN(BC)	CAGTAAGTTCGGGAC	Antibody Capture
CD254	TNFSF11			0356 anti human CD254	R2	5PNNNNNNNNNN(BC)	TCCGTGTTAGTTTGT	Antibody Capture
CD163	CD163			0358 anti human CD163	R2	5PNNNNNNNNNN(BC)	GCTTCTCCTTCCTTA	Antibody Capture
CD83	CD83			0359 anti human CD83	R2	5PNNNNNNNNNN(BC)	CCACTCATTTCCGGT	Antibody Capture
CD357	TNFRSF18			0360 anti human CD357	R2	5PNNNNNNNNNN(BC)	ACCTTTCGACACTCG	Antibody Capture
CD309	KDR			0362 anti human CD309	R2	5PNNNNNNNNNN(BC)	TTCACGCAGTAAGAT	Antibody Capture
CD124	IL4R			0363 anti human CD124	R2	5PNNNNNNNNNN(BC)	CCGTCCTGATAGATG	Antibody Capture
CD184	CXCR4			0366 anti human CD184	R2	5PNNNNNNNNNN(BC)	TCAGGTCCTTTCAAC	Antibody Capture
CD2	CD2			0367 anti human CD2	R2	5PNNNNNNNNNN(BC)	TACGATTTGTCAGGG	Antibody Capture
CD226	CD226			0368 anti human CD226	R2	5PNNNNNNNNNN(BC)	TCTCAGTGTTTGTGG	Antibody Capture
CD29	ITGB1			0369 anti human CD29	R2	5PNNNNNNNNNN(BC)	GTATTCCCTCAGTCA	Antibody Capture
CD303	CLEC4C			0370 anti human CD303	R2	5PNNNNNNNNNN(BC)	GAGATGTCCGAATTT	Antibody Capture
CD49b	ITGA2			0371 anti human CD49b	R2	5PNNNNNNNNNN(BC)	GCTTTCTTCAGTATG	Antibody Capture
CD81	CD81			0373 anti human CD81	R2	5PNNNNNNNNNN(BC)	GTATCCTTCCTTGGC	Antibody Capture
CD98	SLC3A2			0374 anti human CD98	R2	5PNNNNNNNNNN(BC)	GCACCAACAGCCATT	Antibody Capture
IgGFc	na			0375 anti human IgGFc	R2	5PNNNNNNNNNN(BC)	CTGGAGCGATTAGAA	Antibody Capture
IgD	IGHD			0384 anti human IgD	R2	5PNNNNNNNNNN(BC)	CAGTCTCCGTAGAGT	Antibody Capture
CD18	ITGB2			0385 anti human CD18	R2	5PNNNNNNNNNN(BC)	TATTGGGACACTTCT	Antibody Capture
CD28	CD28			0386 anti human CD28	R2	5PNNNNNNNNNN(BC)	TGAGAACGACCCTAA	Antibody Capture
TSLPR	CRLF2			0387 anti human TSLPR	R2	5PNNNNNNNNNN(BC)	CAGTCCTCTCTGTCA	Antibody Capture
CD38	CD38			0389 anti human CD38	R2	5PNNNNNNNNNN(BC)	TGTACCCGCTTGTGA	Antibody Capture
CD127	IL7R			0390 anti human CD127	R2	5PNNNNNNNNNN(BC)	GTGTGTTGTCCTATG	Antibody Capture
CD15	FUT4			0392 anti human CD15	R2	5PNNNNNNNNNN(BC)	TCACCAGTACCTAGT	Antibody Capture
CD22	CD22			0393 anti human CD22	R2	5PNNNNNNNNNN(BC)	GGGTTGTTGTCTTTG	Antibody Capture
CD71	TFRC			0394 anti human CD71	R2	5PNNNNNNNNNN(BC)	CCGTGTTCCTCATTA	Antibody Capture
B7H4	VTCN1			0395 anti human B7H4	R2	5PNNNNNNNNNN(BC)	TGTATGTCTGCCTTG	Antibody Capture
CD26	DPP4			0396 anti human CD26	R2	5PNNNNNNNNNN(BC)	GGTGGCTAGATAATG	Antibody Capture
CD193	CCR3			0397 anti human CD193	R2	5PNNNNNNNNNN(BC)	ACCAATCCTTTCGTC	Antibody Capture
CD204	MSR1			0399 anti human CD204	R2	5PNNNNNNNNNN(BC)	TAGCGAGCCAGATGT	Antibody Capture
CD144	CDH5			0400 anti human CD144	R2	5PNNNNNNNNNN(BC)	TCCACTCATTCTGTA	Antibody Capture
CD1a	CD1A			0402 anti human CD1a	R2	5PNNNNNNNNNN(BC)	GATCGTGTTGTGTTA	Antibody Capture
CD304	NRP1			0406 anti human CD304	R2	5PNNNNNNNNNN(BC)	GGACTAAGTTTCGTT	Antibody Capture
CD36	CD36			0407 anti human CD36	R2	5PNNNNNNNNNN(BC)	TTCTTTGCCTTGCCA	Antibody Capture
CD158	KIR2DL1			0420 anti human CD158	R2	5PNNNNNNNNNN(BC)	TATCAACCAACGCTT	Antibody Capture
CD207	CD207			0437 anti mousehuman CD207	R2	5PNNNNNNNNNN(BC)	CGATTTGTATTCCCT	Antibody Capture
CD49d	ITGA4			0576 anti human CD49d	R2	5PNNNNNNNNNN(BC)	CCATTCAACTTCCGG	Antibody Capture
CD73	NT5E			0577 anti human CD73	R2	5PNNNNNNNNNN(BC)	CAGTTCCTCAGTTCG	Antibody Capture
TCRVa7.2	TRAV1-2			0581 anti human TCRVa7.2	R2	5PNNNNNNNNNN(BC)	TACGAGCAGTATTCA	Antibody Capture
TCRVd2	TRDV2			0582 anti human TCRVg9	R2	5PNNNNNNNNNN(BC)	TCAGTCAGATGGTAT	Antibody Capture
TCRVg9	TRGV9			0583 anti human TCR Vγ	R2	5PNNNNNNNNNN(BC)	AAGTGATGGTATCTG	Antibody Capture
TCRVa24Ja18	TRAV24			0584 anti human TCRVa24Ja18	R2	5PNNNNNNNNNN(BC)	AACTTCTGTGGTAGC	Antibody Capture
CD305	LAIR1			0590 anti human CD305	R2	5PNNNNNNNNNN(BC)	ATTTCCATTCCCTGT	Antibody Capture
LOX1	OLR1			0591 anti human LOX1	R2	5PNNNNNNNNNN(BC)	ACCCTTTACCGAATA	Antibody Capture
CD158b	KIR2DL2	KIR2DL3		0592 anti human CD158b	R2	5PNNNNNNNNNN(BC)	GACCCGTAGTTTGAT	Antibody Capture
CD133	PROM1			0594 anti human CD133	R2	5PNNNNNNNNNN(BC)	GTAAGACGCCTATGC	Antibody Capture
CD209	CD209			0597 anti human CD209	R2	5PNNNNNNNNNN(BC)	TCACTGGACACTTAA	Antibody Capture
CD158e1	KIR3DL1			0599 anti human CD158e	R2	5PNNNNNNNNNN(BC)	GGACGCTTTCCTTGA	Antibody Capture
CD158f	KIR2DL5A			0600 anti human CD158f	R2	5PNNNNNNNNNN(BC)	AAAGTGATGCCACTG	Antibody Capture
CD337	NCR3			0801 anti human CD337	R2	5PNNNNNNNNNN(BC)	AAAGTCACTCTGCCG	Antibody Capture
CD336	NCR2			0802 anti human CD336	R2	5PNNNNNNNNNN(BC)	GGGCAATTAGCGAGT	Antibody Capture
CD307d	FCRL4			0828 anti human CD307d	R2	5PNNNNNNNNNN(BC)	CGATTTGATCTGCCT	Antibody Capture
CD307e	FCRL5			0829 anti human CD307e	R2	5PNNNNNNNNNN(BC)	TCACGCAGTCCTCAA	Antibody Capture
CD319	SLAMF7			0830 anti human CD319	R2	5PNNNNNNNNNN(BC)	AGTATGCCATGTCTT	Antibody Capture
CLEC12A	CLEC12A			0853 anti human CLEC12A	R2	5PNNNNNNNNNN(BC)	CATTAGAGTCTGCCA	Antibody Capture
CD257	TNFSF13B			0863 anti human CD257	R2	5PNNNNNNNNNN(BC)	CAGAGCACCCATTAA	Antibody Capture
CD94	KLRD1			0867 anti human CD94	R2	5PNNNNNNNNNN(BC)	CTTTCCGGTCCTACA	Antibody Capture
CD150	SLAMF1			0870 anti human CD150	R2	5PNNNNNNNNNN(BC)	GTCATTGTATGTCTG	Antibody Capture
IgLight chain kappa	IGKC			0894 anti human IgLight chain kappa	R2	5PNNNNNNNNNN(BC)	AGCTCAGCCAGTATG	Antibody Capture
Mac2	LGALS3			0895 anti mousehuman Mac2	R2	5PNNNNNNNNNN(BC)	GATGCAATTAGCCGG	Antibody Capture
CD85j	LILRB1			0896 anti human CD85j	R2	5PNNNNNNNNNN(BC)	CCTTGTGAGGCTATG	Antibody Capture
CD23	FCER2			0897 anti human CD23	R2	5PNNNNNNNNNN(BC)	TCTGTATAACCGTCT	Antibody Capture
IgLight chain lamda	na			0898 anti human IgLight chain lamda	R2	5PNNNNNNNNNN(BC)	CAGCCAGTAAGTCAC	Antibody Capture
HLAA2	na			0899 anti human HLAA2	R2	5PNNNNNNNNNN(BC)	GAACATTTCCGACAA	Antibody Capture
CD198	CCR8			0900 anti human CD198	R2	5PNNNNNNNNNN(BC)	AGCCCGGATGTATTT	Antibody Capture
GARP	LRRC32			0901 anti human GARP	R2	5PNNNNNNNNNN(BC)	AGGTATGGTAGAGTA	Antibody Capture
CD328	SIGLEC7			0902 anti human CD328	R2	5PNNNNNNNNNN(BC)	CTTAGCATTTCACTG	Antibody Capture
TCRVb13.1	TRBV6-5			0908 anti human TCRVb13.1	R2	5PNNNNNNNNNN(BC)	TTATGGACGTATGGT	Antibody Capture
CD82	CD82			0920 anti human CD82	R2	5PNNNNNNNNNN(BC)	TCCCACTTCCGCTTT	Antibody Capture
CD101	CD101			0944 anti human CD101	R2	5PNNNNNNNNNN(BC)	CTACTTCCCTGTCAA	Antibody Capture
CD360	IL21R			0985 anti human CD360	R2	5PNNNNNNNNNN(BC)	GAGGATGATGCCATG	Antibody Capture
CD88	C5AR1			1046 anti human CD88	R2	5PNNNNNNNNNN(BC)	GCCGCATGAGAAACA	Antibody Capture
HLAF	HLA-F			1047 anti human HLAF	R2	5PNNNNNNNNNN(BC)	GCAACTCTCCTACCT	Antibody Capture
NLRP2	NLRP2			1048 anti human NLRP2	R2	5PNNNNNNNNNN(BC)	ACGCTTGTGTTAGTT	Antibody Capture
CD289	TLR9			1049 anti human CD289	R2	5PNNNNNNNNNN(BC)	CTATGATGCTGCATG	Antibody Capture
Podocalyxin	PODXL			1051 anti human Podocalyxin	R2	5PNNNNNNNNNN(BC)	GAGCCGGTATAATGC	Antibody Capture
CD224	GGT1			1052 anti human CD224	R2	5PNNNNNNNNNN(BC)	CTGATGAGATGTCAG	Antibody Capture
CD258	TNFSF14			1056 anti human CD258	R2	5PNNNNNNNNNN(BC)	ACTTCCCTGTAGAAA	Antibody Capture
DR3	TNFRSF25			1057 anti human DR3	R2	5PNNNNNNNNNN(BC)	GAGTTCCCTCAGTTC	Antibody Capture
EGFR	EGFR			5148 anti human EGFR	R2	5PNNNNNNNNNN(BC)	ACGTTGTAGCATGTC	Antibody Capture
