# Supplementary material for: Cytokinopathy with aberrant cytotoxic lymphocytes and pro-fibrotic myeloid response in SARS-CoV-2 mRNA vaccine-associated myocarditis
Source: Sci Immunol. Author manuscript; Available in PMC 2024 May 12. (PMC10468758; doi:10.1126/sciimmunol.adh3455)
Supplement: data file S1 [file NIHMS1914947-supplement-data_file_S1.xlsx]

## Sheet: Fig. 1B
Carditis Troponin	Normal reference range:
0.82	0.001 - 0.01
24.5
0.27
0.71
3.33
2.25
0.47
0.4
0.43
2.23
0.1
0.01
95
1.64
2.28
0.32

## Sheet: Fig. 1C
Carditis CRP	Normal reference range:
17.6	1 - 10
27.7
10.3
7.1
180.7
66.5
18.3
85.1
75.2
123.5
2.4
14.7
111.7
66.8
26.4
14.8
42.9

## Sheet: Fig. 1D
Carditis proBNP	Normal reference range:
275	0 - 125
429
50
214
978
1310
115.9
584
169
497
93
1269
58
524
487

## Sheet: Fig. 1E
Carditis WBC	Normal reference range:
5	4 - 11
7.5
9.9
12.6
16.3
8
11.8
8.2
4.7
12.2
5.6
4.5
8.9
6.97
6.1
5.95
6.4

## Sheet: Fig. 1F
Carditis NLR	Normal reference range:
2	1 - 3
4.06
9.36
2.64
2.9
2.64
2.44
3.92
4.22
8.88
1.24
1.84
2.16
7.93
2.32
1.82
2.69

## Sheet: Fig. 2A
VC	YVC	Carditis
2.95	2.198	1.981
2.59	2.478	2.019
2.15	3.126	2.954
1.856	2.439	1.356
2.313	3.094	1.962
2.775	2.566	1.288
1.701		1.209
1.002		1.47
2.091		1.648
2.526		1.049
2.565
1.866
2.28
3.176
2.231
2.557

## Sheet: Fig. 2B
Antigen	YVC1	YVC2	YVC3	YVC4	YVC5	YVC6	P1	P2	P3	P4	P5	P6	P7	P8	P9
GPR22	0	0	0	2.80709	0	0	0	0	0	0	0	0	0	0	0
KCNJ2_Epitope-1-N	0.00346737	2.26363	0.00478424	0.000324929	0.00804419	0.111059	0.00687371	0.00448709	0.0123687	0.019755	0.00396885	0.00782981	0.000803292	0	0
KCNJ5_Epitope-1-N	0	3.06012	0	0.0362195	0.000927013	0	0	0.00492231	0	0	0	0	0	0	0
PLVAP	3.39972	0.00837955	0.0388579	0.0524591	0.0676029	0.0277599	0.0122967	0.00522674	0.00605417	0.00550424	0.00946034	0.0349762	0.0234206	0.00981293	0.132291
SLC2A10	0	0.0252962	1.38346	4.25274	0.00179573	0.000434122	0	0.0115329	0.00116209	0.00392457	0	0.00151223	0.00536141	0.0145449	0.00904158
SLC4A8_Epitope-2-N	0.0451119	0.0342429	0.0090074	0.00822654	2.06523	0.0461712	0.0565646	0.040084	0.0356555	0.0659557	0.014414	0.0363996	0.0738421	0.0105031	0.0377887
SLC6A6_Epitope-1	0.0608303	2.01898	0	0.000376503	0	0.00930035	0.0132222	0.1141	0.00906133	0.0771902	0.000366288	0.855455	0.00433594	0.00203314	2.48847
SARS-CoV-2 RBD	5.0753	3.43264	5.0849	5.60627	5.70241	4.00795	5.29856	3.72266	3.8707	3.45991	5.10701	3.87286	4.23286	4.962	3.85612

## Sheet: Fig. 3A & Fig. S3
	sCD40L	EGF	Eotaxin	FGF2	FLT3	CX3CL1	G-CSF	GM-CSF	CXCL1	IFN-a2	IFNg	IL-1a	IL-1b	IL-1RA	IL-2	IL-3	IL-4	IL-5	IL-6	IL-7	IL-8	IL-9	IL-10	IL-12p40	IL-12p70	IL-13	IL-15	IL-17A	IL-17E_IL-25	IL-17F	IL-18	IL-22	IL-27	CXCL10	CCL2	CCL7	M-CSF	CCL22	CXCL9	CCL3	CCL4	PDGF-AA	PDGF-AB-BB	CCL5	TGFa	TNFa	TNFb	VEGF-A	CCL21
Carditis	2994.12	264.36	83.51	82.36	29.2	156.69	12.94	2.75	36.53	79.31	0.26	10.09	23.36	81.72	1.62	0.21	0.23	9.69	4.5	6.08	38.74	8.39	2.31	66.55	2.23	103.75	11.06	3.33	809.2	33.69	83.53	48.76	898.08	388.99	231.81	35.62	186.35	543.78	2567.53	28.36	45.05	2502.42	19228.5	768.08	11.81	68.13	15.8	9.8	277.94
Carditis	2040.6	454.11	40.2	82.89	10.87	119.54	1.99	2.75	69.83	40.32	1.09	19.04	34.53	16.92	0.47	0.21	0.32	4.31	11.77	3.41	72.4	9.65	1.42	86.65	0.98	4.9	11.55	11.51	450.05	28	108.92	66.78	1305.74	262.57	196.73	8.64	286.94	501.44	4011.6	27.81	40.09	1531.36	16965.2	876.89	7.81	30.9	2.55	25.73	188.84
Carditis	780.65	122.62	39.08	145.66	22.28	109.65	11.57	2.75	25.61	168.31	2.43	32.53	39.39	19.59	3.81	0.41	0.66	3.91	2.01	4.53	8.16	14.83	1.6	114.41	10.32	67.54	23.15	16.58	1392.33	145.33	27.63	66.78	2035.48	73.62	135.65	16.7	201.06	664.25	2597.11	57.59	29.73	879.93	14066.4	1257.31	52.53	51.05	3.25	8.19	412.07
Carditis	279.67	25.58	120.82	220.36	6.69	284.49	70.55	31.48	6.87	435.7	7.43	147.43	171.6	47	16.76	0.41	1.76	10.13	3.93	0.22	16.88	16.08	18.91	108.28	21.85	130.61	29.56	67.03	3102.38	122.85	29.84	116.48	2163.58	61.6	121.73	30.41	179.45	270.65	1397.52	94.84	35.01	91.36	3552.87	656.21	63.32	94.66	11.42	1.66	508.81
Carditis	6722.59	619.96	41.12	79.1	19.22	122.14	19.72	2.75	92.52	62.97	1.83	14.73	27.76	53.78	0.38	0.21	0.08	1.96	10.35	11.39	61.27	4.61	0.33	169.89	1.14	29.52	16.81	6.76	537.16	15.61	110.77	66.78	1192.87	456.03	115.16	8.18	796.17	702.68	4816.3	29.43	63.02	1055.8	18198.3	590.13	7.68	47.91	2.83	34.4	153.35
Carditis	910.3	66.68	54.86	64.56	15.39	125.55	2.98	2.75	26.98	49.24	0.37	7.62	13.72	25.62	0.36	0.21	1.11	3.18	2.68	7.28	61.25	5.03	0.52	46.04	1.14	53.53	8.4	10.86	508.48	13	13.39	66.78	500.34	54.53	138.62	13.38	43.83	808.96	686.6	18.29	34.25	1078.69	9938.73	935.39	10.95	27.52	8.31	53.14	215.63
Carditis	633.5	2.79	22.93	164.93	0.94	37.12	12.6	2.75	11.72	159.4	2.45	52.88	36.8	83.35	1.89	0.21	0.11	3.35	0.28	0.26	2.48	4.05	0.52	35.57	1.21	83.74	24.9	22.65	861.12	8.41	0.12	66.78	1302.67	86.66	107.29	16.99	8.19	295.4	752.15	20	66.07	50.24	3440.63	497.97	3.53	28.99	6.34	0.66	156.73
Carditis	635.27	40.82	40.2	317.67	39.26	172.8	44.78	2.75	32.32	332.63	12.09	155.38	132.08	34.88	13.9	0.41	4.56	14.48	22.25	6.83	15.43	23.12	15.02	200.11	22.41	139.96	50.57	84.65	2041.8	81.79	33.69	112.91	624.17	83.71	259.23	23.28	235.04	900.69	2067.72	87.98	30.12	1463.19	15777.5	610.66	23.33	53.14	15.09	358.16	757.39
Carditis	249.31	9.58	97.32	67.2	10.82	149.33	31.41	2.96	26.47	75.39	3.44	18.61	17.67	26.53	1.21	0.21	0.11	6.53	32.78	2.98	0.77	3.69	3.71	160.94	1.76	44.78	19.44	9.36	729.96	19.71	16.31	66.78	2857.93	724.71	205.01	16.7	320.66	613.68	5055.83	28.63	32.61	444.82	11888.8	795.54	4.67	67.72	2.48	10.44	246.37
YVC	92.48	12.34	498.41	65.89	3.52	124.7	5.18	2.75	14.94	49.24	0.26	6.4	6.96	5.69	0.06	0.21	0.11	3.52	0.37	1.08	2.66	4.05	0.52	35.57	0.67	13.3	5.44	5.1	78.63	6.42	39.76	66.78	1689.57	26.8	269.48	0.71	112.14	366.96	980.75	2.55	25.01	120.13	5671.23	1069.5	1.77	19.45	0.25	0.66	113.36
YVC	159.28	0.64	210.96	84.46	11.44	416.6	5.18	9.27	1.9	49.24	3.31	7.21	6.06	1.48	0.09	0.21	0.11	2.1	0.14	0.13	0.35	4.05	0.52	65.28	14.95	198.36	2.52	1.21	271.15	76.08	24.74	90.64	1700.8	39.81	195.03	32.68	35.87	449.78	171.65	2.55	8.18	167.12	4754.89	1084.3	0.61	112.4	18.91	4.03	74.64
YVC	301.61	26.74	148.31	26.28	32.6	54.64	3.89	2.75	4.52	49.24	0.3	13.46	6.06	7	0.19	0.21	0.11	0.76	2.37	1	1.47	4.05	0.52	50.57	0.28	11.76	5.65	5.1	31.67	0.34	17.27	66.78	671.51	1.95	245.2	2.81	32.71	505.14	900.17	12.41	13.24	119.35	5261.24	1005.01	0.83	20.3	0.25	0.66	69.77
YVC	316.1	17.86	21.19	22.59	25.18	87.63	5.18	2.75	17.62	20.23	0.26	4.6	3.69	5.51	0.09	0.21	0.11	0.54	0.92	0.57	6.62	4.05	0.52	22.17	0.67	4.9	8	0.23	99.67	7.84	17.12	66.78	791.98	47.82	193.25	1.48	84.6	359.79	832.91	73.19	23.76	164.45	3923.77	931.34	2.27	13.9	0.25	0.66	88.44
YVC	50.14	0.64	110.19	26.28	1.26	135.4	11.39	2.75	1.44	49.24	1.09	0.63	13.32	5.08	0.09	0.21	0.11	0.04	0.36	0.29	0.3	4.05	0.52	57.64	0.05	33.19	3.31	1.7	343.51	6.42	28.58	66.78	1947.98	11.1	83.49	13.16	6.73	448.68	980.45	2.55	10.04	43.23	4477.05	404.17	0.32	26.67	3.81	0.66	88.44
YVC	210.68	19.01	403.13	94.34	12.47	170.75	10.87	2.75	2.23	104.6	0.95	24.29	27.58	9.68	2.16	1.55	1.12	7.88	2.16	0.11	2.79	12.14	3.84	103.98	9.36	53.53	14.92	9.95	1214.86	57.56	39.06	66.78	1724.11	40.85	205.85	13.27	170.84	524.33	1119.57	37.74	15.35	120.52	2619.19	967.83	17	48.33	8.1	1.55	579.59
[truncated: 35 more columns]

## Sheet: Fig. 4A
HD1	41.8796
HD2	46.4716
HD3	42.0335
HD4	31.1762
E-YVC1	40.7588
E-YVC2	20.1848
E-YVC3	35.3191
E-YVC4	28.4495
P1	17.9178
P2	12.6392
P3	11.7866
P4	15.645
R-P1	38.0862
R-P3	25.6569
R-P4	33.6301

## Sheet: Fig. 4B
HD1	0.499266
HD2	0.315548
HD3	0.794062
HD4	0.4524
E-YVC1	0.328426
E-YVC2	0.843276
E-YVC3	0.980574
E-YVC4	0.528348
P1	3.61446
P2	5.85956
P3	5.7072
P4	4.55058
R-P1	0.4547
R-P3	0.818047
R-P4	0.736874

[truncated: 37 more sheets: Fig. 4C, Fig. 4D, Fig. 4F, Fig. 4G, Fig. 4H, Fig. 5A, Fig. 5B, Fig. 5C, Fig. 5D, Fig. 5F, Fig. S1C, Fig. S1D, Fig. S1E, Fig. S1F, Fig. S1G, Fig. S1H, Fig. S1I, Fig. S1J, Fig. S1K, Fig. S2A …]
